# Supplementary material for: Exploring the associations between lifestyle and dietary patterns with preclinical alzheimer’s disease: findings from La Rioja cohort study
Source: Eur J Nutr. 2026 Jun 6;65(4):156. doi: 10.1007/s00394-026-04011-w (PMC13242501; doi:10.1007/s00394-026-04011-w)
Supplement: Supplementary file 3 — Supplementary Material 3 [file 394_2026_4011_MOESM3_ESM.xlsx]

## Sheet: Hoja1
Supplementary Table S8. Food Frequency Questionnary (FFQ) to calculation of the daily dietary intake pattern of study participants
* Indicate significant differences between control and AD groups
Food group	Control group	AD group	P values
	n= 48	n=50
I - Dairy foods (total)(g or mL/day)	431.929 ± 261.978	479.157 ± 237.556	0.353
1. Whole milk	41.375 ± 112.308	41.44 ± 96.777	0.998
2. Semi-skim milk	140.792 ± 225.667	138 ± 205.923	0.949
3. Skim milk	99.708 ± 161.126	110 ± 204.291	0.782
4. Cream or milk cream	0.292 ± 1.414	0.14 ± 0.99	0.542
5. Soy milk	1.792 ± 12.413	8 ± 39.59	0.295
6. Whole yogurt (plain and flavoured)	59.375 ± 89.387	56.125 ± 81.732	0.852
7. Non-fat yogurt (plain and flavoured)	48.411 ± 111.462	38.025 ± 88.887	0.612
8. Cottage cheese or curd	2.917 ± 4.967	19.98 ± 73.229	0.107
9. Portioned or cream cheese	1 ± 3.263	1.605 ± 4.853	0.469
10. Other cheeses: cured, semi-cured (Manchego, Bola, Emmental...)	13.833 ± 14.26	17.43 ± 16.613	0.252
11. White or fresh cheese (Burgos, goat…)	12.792 ± 15.881	8.34 ± 11.276	0.115
12. Custard, flan, pudding, chunky yogurt	6.717 ± 20.42	34.346 ± 62.655	0.00442*
13. Ice cream	2.926 ± 4.511	5.726 ± 8.434	0.0428*
II - EGG, MEAT, FISH (protein rich foods)(total)(g/day)	275.56 ± 72.569	282.096 ± 74.499	0.661
14. Chicken eggs	35.1 ± 22.086	35.604 ± 25.534	0.917
15. Chicken or turkey with skin	25.562 ± 25.401	30.42 ± 31.174	0.399
16. Chicken or turkey without skin	35.875 ± 28.653	39.15 ± 25.346	0.551
17. Red meat: beef, veal, pork, lamb, rabbit	44.844 ± 28.483	56.88 ± 29.445	0.0424*
18. Offal (liver, brains, kidneys…)	4.01 ± 5.092	1.75 ± 4.33	0.0202*
19. Cured ham	9.325 ± 8.552	9.276 ± 11.922	0.981
20. Cooked ham, York ham	7.456 ± 7.986	5.592 ± 7.174	0.228
21. Cold cuts or other processed meats	8.025 ± 7.979	8.226 ± 6.836	0.894
22. White fish: grouper, sole, sea bream, hake, whiting, cod…	40.938 ± 18.62	39.65 ± 21.276	0.75
23. Blue fish: sardines, tuna, bonito, mackerel, salmon	33.935 ± 19.729	33.358 ± 21.598	0.89
24. Shellfish: clams, mussels and similar (6 pieces), squid, octopus, cuttlefish or crustaceans	15.5 ± 13.53	11.52 ± 13.399	0.147
25. Canned fish and shellfish plain or in oil (sardines, anchovies, bonito, tuna)	14.99 ± 19.186	10.67 ± 10.492	0.173
III - VEGETABLES (total)(g/day)	740.99 ± 216.71	637.93 ± 259.87	0.0359*
26. Swiss chard, spinach (green leafy vegetables)	23.083 ± 13.583	22.88 ± 28.215	0.964
27. Cabbage, cauliflower, broccoli	24.042 ± 18.453	18 ± 18.635	0.11
28. Lettuce, endive, escarole	69.938 ± 41.159	66.38 ± 50.146	0.701
29. Raw tomato	97.281 ± 62.473	83.49 ± 51.791	0.238
30. Carrot, pumpkin	31.375 ± 22.47	29.82 ± 25.221	0.748
31. Green beans	47.958 ± 32.361	48.6 ± 35.07	0.925
32. Aubergine, courgette, cucumber	48.583 ± 39.274	40.72 ± 39.865	0.328
33. Artichoke	15.938 ± 15.808	17.78 ± 19.404	0.607
34. Red or green peppers	81.281 ± 54.753	69.51 ± 62.268	0.322
35. Asparagus	26.875 ± 28.148	18.32 ± 20.059	0.0879
36. Purple cabbage	2.917 ± 6.431	2.56 ± 12.5	0.859
37. Celery	7.542 ± 13.233	7.98 ± 18.649	0.893
38. Leek	20.792 ± 19.444	18.06 ± 17.871	0.471
39. Spanish soup “gazpacho”	62.458 ± 90.471	23.72 ± 52.357	0.0118*
40. Onion	39.156 ± 17.89	38.5 ± 23.144	0.875
41. Garlic	10.888 ± 5.992	10.713 ± 6.013	0.886
42. Parsley, thyme, bay leaf, oregano…	0 ± 0	0 ± 0	NA
43. Home made potato chips	10.375 ± 15.57	11.19 ± 14.046	0.786
44. Commercial potato chips	2.052 ± 3.725	2.19 ± 4.661	0.872
45. Roast or boiled potatoes	60.333 ± 42.679	65.76 ± 45.305	0.543
46. Mushrooms	31.25 ± 34.252	23.44 ± 22.584	0.188
IV - FRUITS (total)(g/day)	279.449 ± 130.126	276.184 ± 120.979	0.898
47. Kiwi	22.896 ± 34.059	22.82 ± 42.104	0.992
48. Citrus fruits: orange (one), tangerines (two)	27.562 ± 17.66	25.74 ± 17.957	0.614
49. Banana (one)	30.825 ± 28.306	30.33 ± 29.367	0.932
50. Apple or pear	102.667 ± 64.075	121.64 ± 82.549	0.206
51. Strawberries	15.865 ± 11.947	13.42 ± 11.718	0.309
52. Raspberries, blueberries, blackberries	8.312 ± 20.266	7.56 ± 21.727	0.86
53. Cherries, plums	9.844 ± 5.611	6.855 ± 4.76	0.00558*
54. Apricot, peach, nectarine	14.984 ± 9.299	12.21 ± 10.134	0.161
55. Watermelon, melon	26.613 ± 14.295	20.509 ± 12.177	0.0254*
56. Grapes	5.953 ± 7.138	7.275 ± 8.997	0.422
57. Fruits in syrup or in their juice	3.49 ± 8.759	4.225 ± 8.667	0.677
58. Dates, dried figs, raisins, prunes	7.313 ± 16.419	3.6 ± 9.82	0.181
V - LEGUMES AND CEREALS (total)(g/day)	225.331 ± 87.337	269.781 ± 122.297	0.0407*
60. Lentils, beans, chickpeas	39.625 ± 23.457	48.87 ± 24.876	0.0613
61. Peas, broad beans (1 dish, 150 g cooked)	11.688 ± 15.372	12.03 ± 13.318	0.907
62. White bread (fresh or sliced)	132.25 ± 105.381	166.29 ± 133.103	0.163
63. Wholemeal bread (3 slices, 75 g) or wholegrain cereals (rice, pasta)	23.875 ± 50.27	21.105 ± 49.093	0.783
64. White rice (60 g raw)	7.2 ± 4.601	7.344 ± 5.542	0.889
65. Refined pasta: noodles, macaroni, spaghetti…	7.3 ± 5.452	10.032 ± 8.402	0.0586
66. Wholegrain breakfast cereals: oat flakes, all-bran…	3.394 ± 8.29	4.11 ± 9.853	0.697
VI - OILS AND FATS (total)(g/day)	68.588 ± 37.96	60.227 ± 24.847	0.203
67. Olive oil	2.292 ± 8.749	5.986 ± 11.563	0.0771
68. Extra virgin olive oil	29.896 ± 13.309	26.358 ± 17.009	0.253
69. Pomace olive oil	0 ± 0	0 ± 0	NA
70. Corn, sunflower, soybean or other oil	1.498 ± 4.011	2.184 ± 6.193	0.515
71. Margarine	0.285 ± 1.735	0.67 ± 2.494	0.376
72. Butter	1.193 ± 3.021	0.547 ± 2.144	0.228
73. Lard	0 ± 0	0 ± 0	NA
74. Almonds, peanuts, hazelnuts, pistachios	9.606 ± 9.792	4.914 ± 6.566	0.00685*
75. Walnuts	14.912 ± 24.389	9.228 ± 9.734	0.138
Total nuts (sum 73, 74)	24.51 ± 27.53	14.14 ± 12.48	0.0174*
76. Olives	8.906 ± 10.325	10.34 ± 13.025	0.547
VII - SWEET PASTRIES AND CONFECTIONERY (total)(g/day)	54.463 ± 48.444	72.809 ± 49.533	0.0669
77. Maria type cookies	12.271 ± 24.372	15.36 ± 28.908	0.568
78. Wholemeal or fibre biscuits	8.635 ± 17.521	4.93 ± 12.932	0.238
79. Chocolate biscuits	2.458 ± 8.478	4.43 ± 19.55	0.517
80. Homemade pastries and biscuits	7.354 ± 20.548	8.21 ± 20.729	0.838
81. Industrial pastries: croissants, muffins, churros…	4.823 ± 10.113	20.14 ± 32.185	0.00219*
82. Chocolate	12.806 ± 17.965	12.468 ± 17.424	0.925
83. Cocoa powder, cocoa soluble	0.877 ± 2.785	1.314 ± 4.378	0.556
84. Nougat	1.628 ± 1.476	1.883 ± 1.778	0.442
85. Mantecados, mazapan	3.609 ± 3.312	4.074 ± 4.07	0.536
VIII - MISCELLANEOUS (total)(g/day)	45.388 ± 44.155	44.515 ± 33.204	0.912
86. Croquettes, dumplings, pre-cooked/fried food	9.525 ± 18.342	7.248 ± 8.612	0.437
87. Soups and creams in sachets	17.375 ± 32.541	16.92 ± 30.522	0.943
88. Mustard	0.169 ± 0.367	0.077 ± 0.204	0.132
89. Commercial mayonnaise	2.054 ± 1.936	1.66 ± 1.791	0.299
90. Fried tomato sauce, ketchup	1.171 ± 0.967	0.983 ± 1.046	0.358
91. Spicy: tabasco, pepper, paprika	0 ± 0	0 ± 0	NA
92. Salt	5.349 ± 3.581	5.294 ± 3.151	0.936
93. Jams	3.106 ± 3.935	4.172 ± 6.592	0.332
94. Sugar, honey	5.4 ± 6.83	6.541 ± 6.085	0.385
95. Snacks other than potato crisps: popcorn, corn…	1.24 ± 2.104	1.62 ± 3.606	0.523
IX - BEVERAGES (total)(mL/day)	1134.781 ± 351.784	1167.21 ± 449.626	0.691
97. Water	933.333 ± 348.451	911.72 ± 343.919	0.758
98. Carbonated drinks with sugar: cola, lemonade, tonic, soda...	27.875 ± 81.834	41.36 ± 121.551	0.52
99. Low-calorie carbonated drinks, light drinks	0 ± 0	13.72 ± 72.221	0.185
100. Natural orange juice	19 ± 52.709	25.4 ± 54.552	0.556
101. Commercial fruit juices	0.875 ± 3.425	38.32 ± 147.889	0.0796
102. Vegetable drinks: rice, oatmeal, almond...	8.625 ± 40.377	28 ± 145.742	0.37
103. Decaffeinated coffee	18.156 ± 37.085	32.87 ± 55.537	0.125
104. Coffee	58.188 ± 64.743	42.58 ± 52.696	0.195
105. Tea	66.667 ± 100.535	28.7 ± 57.948	0.0256*
106. Must	2.062 ± 7.042	4.54 ± 10.778	0.18
107. Muscatel wine	2.208 ± 6.77	5.28 ± 35.342	0.549
108. Rosé wine	0.583 ± 2.431	0 ± 0	0.103
109. Young red wine, crianza red wine	80.5 ± 119.671	56.28 ± 103.47	0.287
110. Reserve red wine	1.75 ± 3.386	0.56 ± 1.918	0.0366*
Total red wine (sum 109, 110)	82.25 ± 120.15	56.84 ± 103.78	0.265
111. White wine	17.958 ± 42.748	19.84 ± 100.266	0.904
112. Cava	2.042 ± 3.215	1.26 ± 2.717	0.198
113. Beer	102.025 ± 176.82	104.61 ± 203.846	0.947
114. Liqueurs	2 ± 6.566	2.85 ± 10.28	0.626
115. Distilled spirits: whisky, vodka, gin, cognac…	2.823 ± 9.51	0.92 ± 3.365	0.195
Alcoholic beverages (sum 107-115)	211.89 ± 252.717	191.6 ± 264.723	0.699
