# Supplementary material for: Exploring the associations between lifestyle and dietary patterns with preclinical alzheimer’s disease: findings from La Rioja cohort study
Source: Eur J Nutr. 2026 Jun 6;65(4):156. doi: 10.1007/s00394-026-04011-w (PMC13242501; doi:10.1007/s00394-026-04011-w)
Supplement: Supplementary file 5 — Supplementary Material 5 [file 394_2026_4011_MOESM5_ESM.xlsx]

## Sheet: Hoja1
Supplementary Material Table S9. (Poly)phenol metabolites excreted in 24-h urine
(Poly)phenol metabolites (classes and subclasses)	Control group	AD group	P values
	n= 48	n=50
Total Anthocyanins and metabolites (nmols/24 h)	19.775 ± 19.543	18.211 ± 40.180	0.806
Malvidin-3-glucoside	0.850 ± 2.002	0.851 ± 2.680	0.997
Malvidin-3-glucuronide	7.550 ± 9.332	4.287 ± 4.529	0.0291*
Cyanidin-3-arabinoside	0.142 ± 0.420	0.014 ± 0.057	0.0364*
Cyanidin-3-glucoside	0.350 ± 1.642	0.059 ± 0.420	0.239
Cyanidin-3-glucuronide	0.502 ± 1.721	0.454 ± 1.457	0.882
Delphinidin-3-arabinoside	0.234 ± 1.137	0.000 ± 0.000	0.16
Delphinidin-3-glucuronide	0.036 ± 0.252	5.188 ± 34.648	0.298
Peonidin-3-(6''-acetyl)-glucoside	1.712 ± 2.425	0.964 ± 1.886	0.0926
Peonidin-3-glucuronide	1.962 ± 6.233	0.614 ± 2.302	0.164
Peonidin-diglucuronide	0.173 ± 0.418	0.038 ± 0.155	0.0359*
Petunidin-3-glucuronide	4.838 ± 13.897	5.031 ± 12.098	0.942
Total phenolic acids and colonic metabolites (μmols/24 h)	480.261 ± 194.871	440.47 ± 243.419	0.373
Caffeic acid	2.288 ± 1.465	2.127 ± 1.691	0.615
Caffeic acid ethyl ester	0.695 ± 1.209	0.382 ± 0.789	0.135
Caffeic acid sulphate	2.323 ± 0.963	2.124 ± 1.379	0.408
Hydrocaffeic acid	0.644 ± 0.519	0.611 ± 0.639	0.777
Chlorogenic acid (3-O-caffeoylquinic acid)	1.464 ± 1.704	1.429 ± 1.526	0.915
cis-Coumaric acid	0.266 ± 0.162	0.197 ± 0.176	0.0457*
trans-Coumaric acid	0.185 ± 0.241	0.102 ± 0.064	0.0204*
Coumaric acid sulphate	1.883 ± 1.236	1.578 ± 1.23	0.225
Hydrocoumaric acid	0.179 ± 0.301	0.235 ± 0.778	0.637
Coutaric acid	0.154 ± 0.184	0.223 ± 0.249	0.124
trans-Ferulic acid	0.899 ± 0.656	0.758 ± 0.592	0.267
Ferulic acid glucuronide	0.259 ± 0.14	0.221 ± 0.186	0.252
Ferulic acid sulphate	8.938 ± 5.009	7.409 ± 4.819	0.127
Isoferulic acid glucuronide	0.399 ± 0.274	0.401 ± 0.372	0.986
Isoferulic acid sulphate	0.749 ± 0.492	0.715 ± 0.534	0.739
Gallic acid	0.218 ± 0.549	0.136 ± 0.46	0.424
Gallic acid sulphate	4.015 ± 5.433	3.337 ± 6.866	0.588
Hippuric acid	298.273 ± 147.013	265.52 ± 173.489	0.315
Protocatechuic acid	0.02 ± 0.14	0.772 ± 3667	0.154
Protocatechuic acid ethyl ester	0.128 ± 0.249	0.058 ± 0.145	0.0925
Protocatechuic acid sulphate	6.962 ± 14.234	11.601 ± 16.875	0.144
Syringic acid	1.245 ± 1.605	1.101 ± 1.568	0.656
Syringic acid glucuronide	2.635 ± 2.507	2.551 ± 2.325	0.865
Syringic acid sulphate	45.428 ± 39.061	43.944 ± 39.684	0.852
trans-Fertaric acid	0.063 ± 0.09	0.098 ± 0.228	0.324
Vanillic acid	2.464 ± 7.04	5.113 ± 18.533	0.35
2-Hydroxyphenylacetic acid	9.357 ± 8.312	4.862 ± 6.306	0.0032*
3-(Hydroxyphenyl)propionic acid	22.559 ± 20.336	22.379 ± 25.067	0.969
3,4-Dihydroxyphenylacetic acid	12.09 ± 6.425	11.697 ± 7.726	0.784
3-Hydroxyphenylacetic acid	5.188 ± 3.02	4.205 ± 4.616	0.214
4-Hydroxybenzoic acid	2.885 ± 1.731	2.077 ± 1.234	0.0089*
4-Hydroxybenzoic acid sulphate	3.564 ± 2.731	2.943 ± 2.116	0.213
4-Hydroxyphenylacetic acid	25.79 ± 14.328	26.203 ± 15.649	0.892
Total Proanthocyanidins and metabolites (μmols/24 h)	324.526 ± 360.843	272.597 ± 256.844	0.416
Catechin glucuronide	0.086 ± 0.36	0.026 ± 0.132	0.28
Catechin sulphate	9.93 ± 17.748	8.061 ± 15.438	0.58
Epicatechin	1.192 ± 1.388	1.016 ± 0.966	0.47
Epicatechin sulphate	2.756 ± 3.66	1.637 ± 1.835	0.0614
Ethyl-gallate	0.199 ± 0.882	0.23 ± 1004	0.872
Methylcatechin glucuronide	0.103 ± 0.502	0 ± 0	0.163
Methylcatechin sulphate	4.772 ± 7.231	3.489 ± 5.064	0.314
Methylepicatechin glucuronide	0.141 ± 0.391	0.136 ± 0.413	0.952
Methylepicatechin sulphate	4.949 ± 6.871	3.163 ± 3.263	0.107
Phenyl-valeric acid	0.083 ± 0.149	0.087 ± 0.121	0.877
5-(3',4'-Dihydroxyphenyl)-ɣ-valerolactone	48.086 ± 53.135	40.228 ± 39.610	0.41
5-(3',4'-Dihydroxyphenyl)-ɣ-valerolactone glucuronide	11.156 ± 17.042	8.06 ± 11.647	0.299
5-(3',4'-Dihydroxyphenyl)-ɣ-valerolactone sulphate	224.127 ± 246.327	191.851 ± 182.085	0.464
5-(3',4'-Dihydroxyphenyl)-ɣ-valerolactone sulphate glucuronide	1.065 ± 1.775	1.002 ± 1.27	0.839
5-(4'-Hydroxyphenyl)-ɣ-valerolactone	1.346 ± 3.296	0.753 ± 1.285	0.249
5-(4'-Hydroxyphenyl)-ɣ-valerolactone glucuronide	0.885 ± 1246	0.621 ± 0.822	0.222
5-(4'-Hydroxyphenyl)-ɣ-valerolactone sulphate	13.934 ± 14.922	12.554 ± 10.086	0.595
4-Hydroxy-5-(3',4'-dihydroxyphenyl)-valeric acid	15.093 ± 17.431	12.819 ± 12.421	0.461
5-(3',4'-dihydroxyphenyl)-valeric acid	0.675 ± 1.329	0.225 ± 0.251	0.0207*
Total Ellagitannin colonic metabolites (μmols/24 h)	2.552 ± 6.133	1.764 ± 4.1	0.459
Urolithin A	1.556 ± 4.423	0.796 ± 1795	0.273
Urolithin B	0.209 ± 0.976	0.36 ± 1953	0.628
Urolithin B glucuronide	0.176 ± 0.216	0.146 ± 0.221	0.506
Urolithin C	0.611 ± 2011	0.462 ± 1.67	0.691
Total minor flavonoids (μmols/24 h)	0.098 ± 0.302	0.142 ± 0.576	0.6391
Naringenin	0.047 ± 0.147	0.07 ± 0.285	0.614
Flavanones	0.047 ± 0.147	0.07 ± 0.285	0.614
Apigenin	0.003 ± 0.013	0.001 ± 0.005	0.606
Flavones	0.003 ± 0.013	0.001 ± 0.005	0.606
Total Phenyl alcohols and metabolites (μmols/24 h)	143.194 ± 84.443	143.345 ± 200.207	0.996
Hydroxytyrosol	7.024 ± 5.708	8.068 ± 13.519	0.618
Hydroxytyrosol sulphate	121.774 ± 79.450	120.323 ± 183.561	0.959
Tyrosol	14.396 ± 19.825	14.954 ± 19.813	0.889
Total Stilbenes and metabolites (μmols/24 h)	5.359 ± 5.594	2.684 ± 2.444	0.0043*
trans-Piceatannol	0.142 ± 0.464	0.098 ± 0.354	0.605
trans-Resveratrol glucoside	0.004 ± 0.029	0 ± 0	0.322
trans-Resveratrol glucuronide	0.285 ± 0.836	0.09 ± 0.448	0.158
trans-Resveratrol sulphate	1.904 ± 3.961	1.308 ± 2.579	0.382
trans-Resveratrol sulphate-glucuronide	0 ± 0	0.08 ± 0.287	0.0572
Dihydroresveratrol	1.342 ± 1.511	0.498 ± 0.460	0.0006*
Dihydroresveratrol sulphate	2.987 ± 3.302	1.153 ± 1.036	0.0007*
Dihydroresveratrol sulphate-glucuronide	0.239 ± 1513	0.002 ± 0.016	0.284
Total lignans colonic metabolites (μmols/24 h)	8.782 ± 13.113	6.516 ± 11.818	0.372
Enterodiol	0.015 ± 0.103	0.001 ± 0.007	0.358
Enterodiol glucuronide	1.287 ± 4.393	1.236 ± 2.999	0.947
Enterodiol sulphate	3.432 ± 6.378	1.856 ± 3.68	0.14
Enterodiol sulphate-glucuronide	0.036 ± 0.248	0.02 ± 0.083	0.68
Enterolactone	0.034 ± 0.115	0.044 ± 0.138	0.717
Enterolactone glucuronide	3.264 ± 5.202	2.666 ± 6.421	0.613
Enterolactone sulphate	0.714 ± 2.194	0.693 ± 2.248	0.963
Sum Catechols, pyrogallols and phloroglucinols (μmols/24 h)	16.543 ± 11.148	14.01 ± 10.269	0.246
Catechol	11.06 ± 7.392	10.111 ± 7.268	0.523
Pyrogallol	3.322 ± 4.275	2.61 ± 2.54	0.322
Phloroglucinol	2.161 ± 3.008	1.289 ± 2.312	0.112
TOTAL (POLY)PHENOLS (µmols/24 h)	981.368 ± 488.171	881.086 ± 565.55	0.3506
Data are expressed as mean ± standard deviation
Significant differences are indicated with an asterisk (*).
